# Supplementary material for: Application of Bovine Nasal Epithelial Cells as an In Vitro Model for Studying Viral Infection in the Upper Respiratory Tract
Source: Viruses. 2025 Aug 29;17(9):1188. doi: 10.3390/v17091188 (PMC12474515; doi:10.3390/v17091188)
Supplement: Supplementary file 1 [file viruses-17-01188-s001.zip]

Archive with 1 entries (1 files):
- viruses-3769431-supplementary.pdf
